# Supplementary material for: Gut Microbiota and Acylcarnitine Metabolites Connect the Beneficial Association between Estrogen and Lipid Metabolism Disorders in Ovariectomized Mice
Source: Microbiol Spectr. 2023 May 4;11(3):e00149-23. doi: 10.1128/spectrum.00149-23 (PMC10269676; doi:10.1128/spectrum.00149-23)
Supplement: Supplemental file 2 — Table S1. Download spectrum.00149-23-s0002.xlsx, XLSX file, 0.01 MB [file spectrum.00149-23-s0002.xlsx]

## Sheet: Sheet1
Table S1. Ingredients of the experimental diets.
Ingredient composition	Gm	Kcal
Casein	200	800
L-Cystine	3	12
Corn starch	397	1590
Maltodextrin	132	528
Sucrose	100	400
Cellulose	50	0
Soybean oil	70	630
t-Butydroquinone	0.014	0
Mineral Mix S10022M	35	0
Vitamin Mix V10037	10	40
Choline Bitartrate	2.5	0
Total	1000	3850
Nutrition composition (% DM)	gm%	Kcal%
Protein	20	20.3
Carbohydrate	64.3	63.9
Fat	7	15.8
Total		100
kcal/gm	3.9
